# Supplementary material for: Differential interaction patterns of opioid analgesics with µ opioid receptors correlate with ligand-specific voltage sensitivity
Source: eLife. 2023 Nov 20;12:e91291. doi: 10.7554/eLife.91291 (PMC10849675; doi:10.7554/eLife.91291)
Supplement: Figure 2—source data 1. [file elife-91291-fig2-data1.zip]

Archive with 1 entries (1 files):
- Figure 2I  Source Data.csv
