# Supplementary material for: Differential interaction patterns of opioid analgesics with µ opioid receptors correlate with ligand-specific voltage sensitivity
Source: eLife. 2023 Nov 20;12:e91291. doi: 10.7554/eLife.91291 (PMC10849675; doi:10.7554/eLife.91291)
Supplement: Figure 2—source data 1. [file elife-91291-fig2-data1.zip › Figure 2I Source Data.csv]

protein	water_Clash	water_Covalent	water_vdwClash	water_vdw	water_Proximal	water_Hbond	water_wHbond	water_Halogen	water_Ionic	water_Metal	water_Aromatic	water_Hydrophobic	water_Carbonyl	water_Polar	water_wPolar	MET65_Clash	MET65_Covalent	MET65_vdwClash	MET65_vdw	MET65_Proximal	MET65_Hbond	MET65_wHbond	MET65_Halogen	MET65_Ionic	MET65_Metal	MET65_Aromatic	MET65_Hydrophobic	MET65_Carbonyl	MET65_Polar	MET65_wPolar	VAL66_Clash	VAL66_Covalent	VAL66_vdwClash	VAL66_vdw	VAL66_Proximal	VAL66_Hbond	VAL66_wHbond	VAL66_Halogen	VAL66_Ionic	VAL66_Metal	VAL66_Aromatic	VAL66_Hydrophobic	VAL66_Carbonyl	VAL66_Polar	VAL66_wPolar	THR67_Clash	THR67_Covalent	THR67_vdwClash	THR67_vdw
Buprenorphine	0	0	1	0	1	1	0	0	0	0	0	0	0	1	1	0	0	0	0	0	0	0	0	0	0	0	0	0	0	0	0	0	0	0	0	0	0	0	0	0	0	0	0	0	0	0	0	0	0
Etorphine	0	0	1	0	1	1	0	0	0	0	0	0	0	1	0	0	0	0	0	0	0	0	0	0	0	0	0	0	0	0	0	0	0	0	0	0	0	0	0	0	0	0	0	0	0	0	0	0	0
Fentanyl	0	0	0	0	1	0	1	0	0	0	0	0	0	0	0	0	0	0	0	0	0	0	0	0	0	0	0	0	0	0	0	0	0	0	0	0	0	0	0	0	0	0	0	0	0	0	0	0	0
Loperamid	0	0	0	0	1	0	1	0	0	0	0	0	0	0	1	0	0	0	0	0	0	0	0	0	0	0	0	0	0	0	0	0	0	0	0	0	0	0	0	0	0	0	0	0	0	0	0	0	0
Meptazinol	0	0	1	0	1	1	1	0	0	0	0	0	0	1	0	0	0	0	0	0	0	0	0	0	0	0	0	0	0	0	0	0	0	0	0	0	0	0	0	0	0	0	0	0	0	0	0	0	0
Methadone	0	0	0	0	1	0	0	0	0	0	0	0	0	0	0	0	0	0	0	0	0	0	0	0	0	0	0	0	0	0	0	0	0	0	0	0	0	0	0	0	0	0	0	0	0	0	0	0	0
Morphine	0	0	1	0	1	1	0	0	0	0	0	0	0	1	0	0	0	0	0	0	0	0	0	0	0	0	0	0	0	0	0	0	0	0	0	0	0	0	0	0	0	0	0	0	0	0	0	0	0
Naloxone	0	0	1	0	1	1	0	0	0	0	0	0	0	1	0	0	0	0	0	0	0	0	0	0	0	0	0	0	0	0	0	0	0	0	0	0	0	0	0	0	0	0	0	0	0	0	0	0	0
Pethidine	0	0	0	0	0	0	0	0	0	0	0	0	0	0	0	0	0	0	0	0	0	0	0	0	0	0	0	0	0	0	0	0	0	0	0	0	0	0	0	0	0	0	0	0	0	0	0	0	0
PZM21	0	0	1	0	1	1	0	0	0	0	0	0	0	1	1	0	0	0	0	0	0	0	0	0	0	0	0	0	0	0	0	0	0	0	0	0	0	0	0	0	0	0	0	0	0	0	0	0	0
SR17018	0	0	1	0	1	1	0	0	0	0	0	0	0	1	1	0	0	0	0	0	0	0	0	0	0	0	0	0	0	0	0	0	0	0	0	0	0	0	0	0	0	0	0	0	0	0	0	0	0
Tramadol	0	0	0	0	0	0	0	0	0	0	0	0	0	0	0	0	0	0	0	0	0	0	0	0	0	0	0	0	0	0	0	0	0	0	0	0	0	0	0	0	0	0	0	0	0	0	0	0	0
TRV130	0	0	1	0	1	0	0	0	0	0	0	0	0	0	1	0	0	0	0	0	0	0	0	0	0	0	0	0	0	0	0	0	0	0	0	0	0	0	0	0	0	0	0	0	0	0	0	0	0
[truncated: 4,211 more columns]
